# Supplementary material for: Preclinical Assessment of ADAM9-Responsive Mesoporous Silica Nanoparticles for the Treatment of Pancreatic Cancer
Source: Int J Mol Sci. 2023 Jun 27;24(13):10704. doi: 10.3390/ijms241310704 (PMC10341742; doi:10.3390/ijms241310704)
Supplement: Supplementary file 1 [file ijms-24-10704-s001.zip]

Archive with 1 entries (1 files):
- ijms-2441739-supplementary.pdf
